# Supplementary material for: The Inflammatory Response after Moderate Contusion Spinal Cord Injury: A Time Study
Source: Biology (Basel). 2022 Jun 20;11(6):939. doi: 10.3390/biology11060939 (PMC9220050; doi:10.3390/biology11060939)
Supplement: Supplementary file 1 [file biology-11-00939-s001.zip]

Archive with 1 entries (1 files):
- biology-1627411-supplementary.pdf
